# Supplementary material for: Quality of post and core placement by final year undergraduate dental students
Source: PLoS One. 2023 Nov 9;18(11):e0294073. doi: 10.1371/journal.pone.0294073 (PMC10635463; doi:10.1371/journal.pone.0294073)
Supplement: S1 Data — (XLSX) [file pone.0294073.s004.xlsx]

## Sheet: Sheet1
	Gender of doctor	Date of radiograph	Number of radiographs taken	Quality of radiograph ( Adequate )	Cone cut	Overlap	Shortening	Elongation	Size of PA pathology if present	Type of post	Tooth number	Which canal	Canal length	Length of remaining GP	Quality of RCT	C/R ratio	Length of post	Post space in thirds (Cervical)	Post space in thirds (Middle)	Post space in thirds (Apical)	The gap between GP and post in mm	Post width in relation to root diameter (Cervical)	Post width in relation to root diameter (Middle)	Post width in relation to root diameter (Apical)	Type of core material used	Type of crown material used
1	Male	18/19	2	Less than adequate	yes	yes			2-3 mm	Fiber post	Premolar	Palatal	16.8 mm	6.4 mm	Adequate	1\3	10.4 mm	2 mm	1.1 mm	0.7 mm	0	0.37	0.17	0.09	Composite core material	PFM
2	Male	18/19	2	Less than adequate				yes	1-2mm	Fiber post	Anterior	Single	16 mm	7.4 mm	Voids	2\3	8.6 mm	2 mm	1.2 mm	1 mm	0	0.3	0.19	0.2	Composite core material	PFM
3	Male	18/19	2	Less than adequate	yes	yes	yes		1-2 mm	Fiber post	Molar	DB	14.1 mm	6.6 mm	Not taper	2\3	7.5 mm	2 mm	1.9 mm	1.2 mm	1	0.2	0.21	0.15	Composite core material	Composite
4	Male	18/19	3	Adequate					1-2 mm	Fiber post	Molar	Distal	14.4 mm	5.7 mm	Adequate	2\3	8.7 mm	1.5 mm	0.9 mm	0.5 mm	0	0.35	0.25	0.16	Composite core material	PFM
5	Male	18/19	2	Less than adequate	yes	yes	yes		3-4 mm	Fiber post	Premolar	palatal	12.9 mm	5.7 mm	Adequate	2\3	7.2 mm	1.4 mm	1 mm	0.7 mm	0.4	0.51	0.35	0.31	Composite core material	All ceramic
6	Male	18/19	1	Adequate					0.5-1 mm	Fiber post	Anterior	Single	17 mm	3.9 mm	Not taper	2\3	12.4 mm	1.6 mm	1.3 mm	0.7 mm	0.7	0.26	0.24	0.16	Composite core material	All ceramic
7	Male	18/19	2	Less than adequate	yes	yes			None	Fiber post	Anterior	Single	17.5 mm	4.7 mm	Not taper - voids	1\3	12.8 mm	2 mm	1.8 mm	0.7 mm	0.5	0.18	0.19	0.12	Composite core material	PFM
8	Male	18/19	1	Less than adequate	yes	yes			2-3 mm	Fiber post	Premolar	Palatal	18.4 mm	9.7 mm	Voids	2\3	8.7 mm	1.7 mm	1.3 mm	1.1 mm	0	0.2	0.17	0.14	Composite core material	Composite
9	Male	18/19	1	Adequate					2-3 mm	Fiber post	Molar	Distal	15.3 mm	7.4 mm	Adequate	2\3	7.9 mm	1.5 mm	1.1 mm	0.9 mm	0	0.34	0.28	0.24	Composite core material	PFM
10	Male	18/19	3	Adequate					3-4 mm	Fiber post	Anterior	Single	14.5 mm	7.7 mm	Not taper - voids	1\3	6.8 mm	1.6 mm	1.5 mm	0.8 mm	1	0.12	0.12	0.11	Composite core material	All ceramic
11	Male	18/19	2	Adequate					2-3mm	Fiber post	Anterior	Single	15.1 mm	8 mm	Not taper - voids	2\3	7.1 mm	2.1 mm	1.8 mm	1.7 mm	0	0.33	0.3	0.29	Composite core material	All ceramic
12	Male	18/19	2	Less than adequate		yes			1-2 mm	Fiber post	Premolar	Palatal	17.4 mm	7.4 mm	Voids	2\3	10 mm	1.5 mm	1.2 mm	0.9 mm	1	0.14	0.15	0.12	Composite core material	PFM
13	Male	18/19	2	Adequate					2-3 mm	Fiber post	Premolar	Palatal	14.6 mm	5 mm	Adequate	2\3	9.6 mm	1.4 mm	0.9 mm	0.7 mm	1	0.34	0.28	0.23	Composite core material	PFM
14	Male	18/19	2	Adequate					None	Fiber post	Molar	Distal	15.1 mm	7.6 mm	Voids	1\3	7.5 mm	1.6 mm	1.3 mm	0.7 mm	0	0.32	0.28	0.17	Composite core material	PFM
15	Male	18/19	2	Adequate					None	Fiber post	Premolar	Single	15.5 mm	8.1mm	Void - not taper	2\3	7.4 mm	2.4 mm	1.7 mm	1.1 mm	1	0.2	0.2	0.12	Composite core material	PFM
16	Male	18/19	2	Adequate					None	Fiber post	Premolar	Single	16.6 mm	6.5 mm	not taper	2\3	10.1 mm	1.4 mm	1 mm	0.7 mm	0	0.26	0.22	0.17	Composite core material	PFM
17	Male	18/19	2	Adequate					1-2 mm	Fiber post	Premolar	Single	15.5 mm	4.1 mm	Adequate	2\3	11.4 mm	1.8 mm	1.2 mm	0.7 mm	0.7	0.3	0.23	0.14	Composite core material	PFM
18	Male	18/19	2	Adequate					3-4 mm	Fiber post	Premolar	Single	16.2mm	7.8 mm	Short - Voids - not taper	1\3	8.4 mm	2 mm	1.8 mm	1.5 mm	0	0.33	0.34	0.33	Composite core material	PFM
19	Male	18/19	3	Adequate					1-2 mm	Fiber post	Premolar	Palatal	16.4 mm	10.9 mm	Adequate	1\1	5.5 mm	0.9 mm	0.7 mm	0.6 mm	0	0.14	0.11	0.1	Composite core material	PFM
20	Male	18/19	2	Adequate					2-3 mm	Fiber post	Molar	Distal	13.7 mm	6.2 mm	Not taper	2\3	7.5 mm	1.2 mm	1 mm	0.8 mm	0	0.21	0.22	0.19	Composite core material	Composite
21	Male	18/19	1	Less than adequate	yes				1-2 mm	Fiber post	Molar	Distal	13.7 mm	3.5 mm	Adequate	2\3	10.2 mm	1.6 mm	1.4 mm	1 mm	1.5	0.31	0.38	0.29	Composite core material	All ceramic
22	Male	18/19	1	Adequate					1 mm	Fiber post	Premolar	Single	18.1 mm	7.6 mm	Short	1\3	10.5 mm	2 mm	1.6 mm	1 mm	0	0.28	0.26	0.18	Composite core material	PFM
23	Male	18/19	2	Adequate					1-2 mm	Fiber post	Anterior	Single	15.5 mm	3.5 mm	Not taper - voids	1\3	12 mm	1.2 mm	1 mm	0.4 mm	0.7	0.26	0.26	0.14	Composite core material	PFM
24	Male	18/19	1	Adequate					2-3 mm	Fiber post	Premolar	Single	14.6 mm	5.6 mm	Short	1\3	9 mm	1.6 mm	1.1 mm	0.7 mm	0.7	0.2	0.24	0.17	Composite core material	All ceramic
25	Male	18/19	1	Less than adequate	yes				2-3 mm	Fiber post	Premolar	Single	19 mm	10.7 mm	Voids - not taper	2\3	8.3 mm	2.1 mm	1.6 mm	1.2 mm	0	0.37	0.3	0.23	Composite core material	PFM
26	Male	18/19	3	Less than adequate	yes				2-3 mm	Fiber post	Molar	Distal	13 mm	3.8 mm	Voids	2\3	9.2 mm	1.5 mm	1.3 mm	1.1 mm	0	0.36	0.31	0.27	Composite core material	PFM
27	Male	18/19	2	Less than adequate	yes				1-2 mm	Fiber post	Molar	Distal	15.2 mm	5.4 mm	Voids -Short	2\3	9.8 mm	1.7 mm	1.6 mm	0.9 mm	0	0.4	0.5	0.31	Composite core material	PFM
28	Male	18/19	2	Adequate					None	Fiber post	Molar	Distal	12.6 mm	3.9 mm	Not taper	2\3	8.7 mm	2 mm	1.4 mm	1 mm	0.5	0.33	0.26	0.24	Composite core material	PFM
29	Male	18/19	2	Less than adequate			yes		2-3 mm	Fiber post	Premolar	Palatal	12.2 mm	3.1 mm	Voids - not taper	2\3	7.8 mm	1.7 mm	1.1 mm	0.7 mm	0.6	0.33	0.23	0.2	Composite core material	PFM
30	Male	18/19	1	Less than adequate		yes			2-3 mm	Fiber post	Anterior	Single	15.8 mm	8.5 mm	Short - Voids - not taper	2\3	6 mm	1.4 mm	1.1 mm	0.6 mm	0	0.3	0.27	0.19	Composite core material	Composite
31	Male	18/19	2	Adequate					1-2 mm	Fiber post	Anterior	Single	11.7 mm	5.3 mm	Not taper - voids	1\1	5.2 mm	1.2 mm	1.2 mm	0.8 mm	0.5	0.34	0.38	0.25	Composite core material	Metal
32	Male	18/19	1	Adequate					1-2 mm	Fiber post	Premolar	Single	15.8 mm	5.9 mm	Adequate	2\3	8.7 mm	1.5 mm	1.3 mm	0.7 mm	0.3	0.31	0.32	0.22	Composite core material	PFM
33	Male	18/19	2	Less than adequate				yes	1-2 mm	Fiber post	Anterior	Single	17 mm	8.2 mm	Not taper - voids	1\3	8.4 mm	1.9 mm	1.7 mm	1 mm	0	0.31	0.29	0.22	Composite core material	PFM
34	Male	18/19	1	Less than adequate	yes				1-2 mm	Fiber post	Anterior	Single	16.1 mm	7.1 mm	Not taper - voids	2\3	6.9 mm	2 mm	2 mm	2.1 mm	1.2	0.18	0.15	0.18	Composite core material	PFM
35	Male	18/19	1	Less than adequate		yes			2-3 mm	Fiber post	Anterior	Single	17.3 mm	6.8 mm	Not taper - voids	2\3	9.5 mm	1.8 mm	1.7 mm	1.1 mm	0	0.3	0.3	0.23	Composite core material	PFM
36	Male	18/19	3	Less than adequate	yes	yes			1-2 mm	Fiber post	Molar	Palatal	17 mm	6 mm	Voids	2\3	10.4 mm	1.8 mm	1.1 mm	0.9 mm	0.6	0.34	0.25	0.22	Composite core material	Composite
37	Male	18/19	2	Adequate					None	Fiber post	Premolar	Palatal	17.3 mm	6.4 mm	Adequate	2\3	9.4 mm	1.3 mm	0.8 mm	0.5 mm	0.3	0.2	0.16	0.12	Composite core material	PFM
38	Male	18/19	2	Adequate					2-3 mm	Fiber post	Premolar	Single	15.3 mm	6 mm	Not taper - voids	2\3	8.7 mm	1.4 mm	1.3 mm	1 mm	0	0.26	0.3	0.25	Composite core material	PFM
39	Male	18/19	2	Less than adequate		yes			1-2 mm	Fiber post	Anterior	Single	15.7 mm	7.3 mm	Adequate	2\3	7.7 mm	2.5 mm	1.2 mm	0.8 mm	0	0.36	0.21	0.15	Composite core material	PFM
40	Male	18/19	2	Adequate					2-3 mm	Fiber post	Premolar	Palatal	17.7 mm	5.5 mm	Not taper - voids - Short	2\3	9.9 mm	1.4 mm	0.7 mm	0.7 mm	0	0.27	0.14	0.17	Composite core material	PFM
41	Male	18/19	2	Less than adequate	yes				1-2 mm	Fiber post	Molar	Distal	13.9 mm	4.6 mm	Not taper - voids	2\3	8.6 mm	1.6 mm	1.3 mm	0.9 mm	0	0.35	0.28	0.23	Composite core material	PFM
42	Male	18/19	3	Less than adequate	yes				1-2 mm	Fiber post	Molar	Distal	14.2 mm	5.3 mm	Not taper - void	2\3	7.8 mm	1.3 mm	1.2 mm	1.2 mm	0	0.28	0.26	0.26	Composite core material	PFM
43	Male	18/19	2	Adequate					2-3 mm	Fiber post	Premolar	Single	17.2 mm	9.4 mm	Adequate	2\3	7.8 mm	2 mm	1.3 mm	0.8 mm	0	0.23	0.22	0.25	Composite core material	PFM
44	Male	18/19	5	Less than adequate	yes				2-3 mm	Fiber post	Molar	Distal	13 mm	4.5 mm	Adequate	1\3	7.7 mm	1.7 mm	1.2 mm	0.9 mm	0	0.39	0.34	0.3	Composite core material	PFM
45	Male	18/19	1	Less than adequate	yes				1-2 mm	Fiber post	Premolar	Palatal	17.3 mm	5.5 mm	Voids	1\3	9.9 mm	1.1 mm	0.7 mm	0.7 mm	0	0.24	0.23	0.25	Composite core material	PFM
46	Male	18/19	2	Less than adequate	yes	yes			3-4 mm	Fiber post	Molar	Distal	14 mm	4.6 mm	Voids - short	1\3	8.1 mm	1.4 mm	0.9 mm	0.7 mm	0	0.29	0.21	0.18	Composite core material	Composite
47	Male	18/19	4	Adequate					4-5 mm	Fiber post	Premolar	Single	18.9 mm	6.8 mm	Adequate	2\3	10.3 mm	2 mm	1.6 mm	1.1 mm	0.2	0.15	0.17	0.2	Composite core material	PFM
48	Male	18/19	1	Less than adequate	yes				2-3 mm	Fiber post	Molar	Distal	12.5 mm	3.9 mm	Void - Not taper - Short	1\1	7.6 mm	1.5 mm	1.1 mm	0.7 mm	0	0.375	0.35	0.24	Composite core material	PFM
49	Male	18/19	2	Less than adequate	yes	yes			1-2 mm	Fiber post	Premolar	Palatal	16.8 mm	6.3 mm	Voids - short - not taper	2\3	7.7 mm	1.5 mm	1 mm	0.7 mm	1.6	0.25	0.2	0.16	Composite core material	PFM
50	Male	18/19	5	Less than adequate		yes			1-2 mm	Fiber post	Premolar	Single	15.6 mm	5 mm	Voids - not taper	2\3	10.1 mm	1.7 mm	1.4 mm	0.9 mm	0	0.32	0.32	0.23	Composite core material	PFM
51	Female	18/19	1	Adequate					None	Fiber post	Premolar	Palatal	14.3	8.1	Adequate	1\3	6.2	1.3	1.2	1	0	0.26	0.25	0.23	Composite core material	PFM
52	Female	18/19	3	Less than adequate	Yes				1-2 mm	Fiber post	Premolar	Buccal	14	5.6	Adequate	2\3	8	1.5	1	0.7	0	0.33	0.26	0.2	Composite core material	PFM
53	Female	18/19	2	Adequate					None	Fiber post	Premolar	Single	12.7	4.6	Adequate	2\3	7.7	1.9	1.5	1.2	0	0.35	0.3	0.26	Composite core material	PFM
54	Female	18/19	6	Adequate					2-3 mm	Fiber post	Anterior	Single	13	3.2	Adequate	2\3	9	1.7	1.5	1.2	0	0.34	0.36	0.35	Composite core material	PFM
55	Female	18/19	3	Less than adequate	Yes				1-2 mm	Fiber post	Premolar	Single	12	4.1	Adequate	2\3	7.3	1.2	1.1	0.8	0	0.26	0.3	0.25	Composite core material	PFM
56	Female	18/19	3	Less than adequate			Yes		3-4 mm	Fiber post	Anterior	Single	11.3	4.6	Adequate	1\3	6.4	1.3	1.1	0.9	0.4	0.23	0.22	0.19	Composite core material	All ceramic
57	Female	18/19	2	Adequate					None	Fiber post	Premolar	Single	16.5	7.2	Adequate	2\3	8.4	1.6	1.2	0.8	0	0.28	0.24	0.17	Composite core material	Composite
58	Female	18/19	3	Less than adequate		Yes			1-2 mm	Fiber post	Anterior	Single	19.2	9	Short	1\3	9	2	1.7	1.1	0	0.29	0.26	0.19	Composite core material	PFM
59	Female	18/19	1	Adequate					1-2 mm	Fiber post	Molar	Distal	18	6	Adequate	2\3	10.4	2	1.5	1	0	0.33	0.28	0.23	Composite core material	PFM
60	Female	18/19	5	Less than adequate				Yes	None	Custom Made	Anterior	Single	20	6.5	Adequate	1\3	11.7	2	1.4	1.1	1	0.35	0.29	0.25	Custom post	PFM
61	Female	18/19	3	Adequate					None	Fiber post	Molar	Distal	15..1	5.2	Short	1\3	7	1.9	1.2	1.1	2	0.44	0.29	0.27	Composite core material	Composite
62	Female	18/19	1	Less than adequate		Yes			None	Fiber post	Premolar	Palatal	14.5	6.5	Adequate	2\3	6.6	1.4	1.1	0.8	0.4	0.31	0.27	0.24	Composite core material	PFM
63	Female	18/19	2	Adequate					None	Fiber post	Anterior	Single	16.7	6	Adequate	2\3	9.9	2	1.2	0.7	0	0.44	0.3	0.2	Composite core material	Composite
64	Female	18/19	2	Adequate					3-4 mm	Fiber post	Anterior	Single	15	6	Adequate	1\1	8.6	2	1.5	1	0	0.34	0.28	0.25	Composite core material	All ceramic
65	Female	18/19		Adequate					1-2 mm	Fiber post	Premolar	Single	13.4	4.6	Not taper	2\3	7	1.7	1.6	1.4	1	0.34	0.35	0.37	Composite core material	PFM
66	Female	18/19		Adequate					1-2 mm	Custom Made	Premolar	Single	15	7.5	Adequate	1\3	6.8	1.6	1.2	0.8	0.1	0.29	0.24	0.19	Custom post	PFM
67	Female	18/19	2	Adequate					1-2 mm	Fiber post	Molar	Distal	12.2	4.2	Short	2\3	5.8	1.5	1	0.7	0.2	0.32	0.28	0.2	Composite core material	PFM
68	Female	18/19	4	Adequate					1-2 mm	Custom Made	Anterior	Single	18.1	5.7	Adequate	2\3	11.8	2.3	1.5	0.8	0.4	0.35	0.25	0.15	Custom post	PFM
69	Female	18/19	2	Adequate					1-2 mm	Custom Made	Premolar	Single	15	5.7	Short - Voids - not taper	2\3	6.5	1.6	1.3	0.9	0.3	0.36	0.35	0.28	Custom post	PFM
70	Female	18/19	2	Adequate					1-2 mm	Fiber post	Premolar	Palatal	13.5	5.5	Adequate	2\3	7	1.5	1.2	0.7	0	0.35	0.34	0.22	Composite core material	PFM
71	Female	18/19	2	Adequate					2-3 mm	Fiber post	Premolar	Single	14.4	5.5	not taper	2\3	8.2	2.1	1.5	1.2	0	0.42	0.35	0.36	Composite core material	PFM
72	Female	18/19	2	Adequate					3-4 mm	Fiber post	Anterior	Single	19	8	Adequate	1\1	10	1.9	1.4	0.8	0	0.27	0.23	0.14	Composite core material	PFM
73	Female	18/19	3	Less than adequate		Yes			3-4 mm	Fiber post	Anterior	Single	18	5	Short	2\3	11.7	2	1.7	1.2	0	0.33	0.28	0.24	Composite core material	All ceramic
74	Female	18/19	1	Adequate					3-4 mm	Fiber post	Premolar	Single	14	6.3	Adequate	2\3	7	1.5	1.4	1.2	0	0.3	0.31	0.3	Composite core material	All ceramic
75	Female	18/19	1	Adequate					1-2 mm	Fiber post	Premolar	Palatal	14	7	Short -Voids	2\3	6	1.8	1.5	1.2	0	0.4	0.33	0.3	Composite core material	PFM
76	Female	18/19	5	Less than adequate		Yes			1-2 mm	Fiber post	Anterior	Single	15	5.5	Adequate	1\1	7.3	1.5	1.5	1	0.8	0.28	0.32	0.25	Composite core material	PFM
77	Female	18/19	2	Less than adequate		Yes			1-2 mm	Fiber post	Premolar	Palatal	12.5	7	Voids	2\3	5	1.3	1.1	0.8	0.4	0.28	0.26	0.2	Composite core material	PFM
78	Female	18/19	2	Adequate					2-3 mm	Fiber post	Premolar	Single	13	5	Adequate	2\3	7.2	1.5	1.2	0.8	0	0.33	0.34	0.26	Custom post	PFM
79	Female	18/19	2	Adequate					2-3 mm	Fiber post	Premolar	Single	16	6.5	Adequate	2\3	8.7	1.8	1.2	1	0	0.31	0.24	0.25	Composite core material	PFM
80	Female	18/19	3	Less than adequate		Yes			4-5 mm	Fiber post	Premolar	Single	16	7	Adequate	2\3	8.6	1.5	1.3	0.8	0	0.27	0.3	0.22	Composite core material	PFM
81	Female	18/19	2	Less than adequate		Yes			1-2 mm	Custom Made	Premolar	Single	15	4.5	Short	2\3	8.3	2.3	1.6	1.2	1	0.38	0.29	0.25	Custom post	PFM
82	Female	18/19	3	Less than adequate		Yes			1-2 mm	Custom Made	Molar	Distal	14	4.5	Short	2\3	7.5	1.8	1.3	1	0.5	0.36	0.32	0.28	Custom post	PFM
83	Female	18/19	2	Adequate					None	Fiber post	Molar	Palatal	13	5	Adequate	2\3	7.3	1.5	1.1	0.9	0	0.42	0.36	0.32	Composite core material	PFM
84	Female	18/19	1	Adequate					1-2 mm	Fiber post	Premolar	Palatal	15.5	6	Adequate	2\3	8.5	1.8	1.3	0.8	0	0.36	0.28	0.2	Composite core material	All ceramic
85	Female	18/19	2	Adequate					1-2 mm	Fiber post	Premolar	Palatal	12.3	6	Adequate	2\3	7	1.5	1.3	1	0	0.3	0.27	0.25	Composite core material	PFM
86	Female	18/19	2	Less than adequate		Yes			1-2 mm	Fiber post	Premolar	Single	15.8	6	Short	1\3	8	1.2	1	0.7	0.5	0.31	0.3	0.27	Composite core material	PFM
87	Female	18/19	1	Adequate					1-2 mm	Fiber post	Molar	Distal	12.5	5.5	Adequate	2\3	6.5	1.3	1	0.8	0	0.34	0.28	0.24	Composite core material	PFM
88	Female	18/19	2	Less than adequate		Yes			None	Custom Made	Molar	Single	15.7	6	Adequate	2\3	8.5	2	1.4	1.1	0.5	0.41	0.34	0.3	Composite core material	PFM
89	Female	18/19	2	Adequate					1-2 mm	Fiber post	Molar	Distal	16	7.5	Adequate	2\3	7.5	1.6	1.3	1.1	0	0.29	0.26	0.24	Composite core material	PFM
90	Female	18/19	2	Adequate					2-3 mm	Fiber post	Premolar	Single	15.5	6.5	Adequate	2\3	7.3	1.4	1.2	1	1.1	0.24	0.21	0.19	Composite core material	PFM
91	Female	18/19	3	Less than adequate		Yes			1-2 mm	Fiber post	Premolar	Single	15	6.3	Adequate	1\3	7.7	1.9	1.2	0.7	0	0.34	0.21	0.14	Composite core material	PFM
92	Female	18/19	4	Adequate					1-2 mm	Custom Made	Premolar	Single	14.3	5.3	Adequate	2\3	9	1.6	1	0.4	0.3	0.25	0.18	0.07	Custom post	PFM
93	Female	18/19	3	Adequate					3-4 mm	Fiber post	Anterior	Single	16	4.5	Adequate	1\3	11.3	1.6	1.4	0.9	0.2	0.26	0.25	0.2	Composite core material	PFM
94	Female	18/19	3	Less than adequate			Yes		4-5 mm	Fiber post	Anterior	Single	12.5	7.3	Adequate	2\3	4.2	1.3	1.3	1.1	0	0.3	0.32	0.28	Composite core material	PFM
95	Female	18/19	4	Adequate					1-2 mm	Fiber post	Anterior	Single	16.5	6.5	Adequate	2\3	10.5	2.5	1.7	1.2	0	0.33	0.18	0.24	Composite core material	PFM
96	Female	18/19	2	Less than adequate		Yes			None	Custom Made	Anterior	Single	19	10	Adequate	1\3	8.6	2.1	1.7	1	0.1	0.32	0.27	0.16	Custom post	PFM
97	Female	18/19	3	Less than adequate		Yes			None	Fiber post	Anterior	Single	17.2	8.7	Adequate	2\3	6.8	1.4	1.2	0.7	0	0.26	0.24	0.15	Composite core material	PFM
98	Female	18/19	3	Adequate					1-2 mm	Fiber post	Premolar	Single	13.7	6.5	Adequate	2\3	7.6	1.5	1.3	0.9	0	0.28	0.3	0.22	Composite core material	PFM
99	Female	18/19	2	Less than adequate		Yes			1-2 mm	Fiber post	Premolar	Single	16	6	Short	2\3	8.4	2	1.2	1	0	0.34	0.24	0.28	Composite core material	PFM
100	Female	18/19	3	Adequate					None	Fiber post	Anterior	Single	16.5	8.5	Adequate	2\3	7.4	1.9	1.6	1.2	0	0.26	0.22	0.19	Composite core material	All ceramic
101	Male	17/18	1	Less than adequate		Yes			1-2 mm	Fiber post	Anterior	Single	19	7.7	Adequate	2\3	11.2	2.4	1.6	1.2	0.3	0.35	0.26	0.26	Composite core material	Composite
102	Male	17/18	3	Less than adequate		Yes			None	Fiber post	Anterior	Single	17.4	5.3	Adequate	2\3	11.7	1.5	1.4	0.7	0	0.2	0.28	0.17	Composite core material	PFM
103	Male	17/18	3	Adequate					1-2 mm	Fiber post	Premolar	Single	13.2	2.7	Adequate	2\3	9.3	2.5	1.6	1.4	1.2	0.39	0.3	0.3	Composite core material	PFM
104	Male	17/18	1	Adequate					1-2 mm	Fiber post	Premolar	Single	15.6	7.6	Adequate	2\3	7.7	1.6	1.2	0.7	0	0.35	0.3	0.2	Composite core material	Metal
105	Male	17/18	2	Less than adequate		Yes			3-4 mm	Fiber post	Anterior	Single	15.4	8.3	Adequate	1\3	6	2.8	2	1.5	1	0.4	0.3	0.25	Composite core material	PFM
106	Male	17/18	2	Less than adequate	Yes				1-2 mm	Fiber post	Anterior	Single	19.2	8.6	Adequate	2\3	9.4	1.6	1.3	0.8	0	0.25	0.2	0.16	Composite core material	All ceramic
107	Male	17/18	2	Less than adequate		Yes			3-4 mm	Fiber post	Anterior	Single	16	8	Adequate	2\3	7.3	1.6	1.3	1.1	0	0.2	0.2	0.19	Composite core material	PFM
108	Male	17/18	1	Less than adequate		Yes			2-3 mm	Fiber post	Molar	Distal	13	4.5	Adequate	2\3	7.3	1.5	0.8	0.8	0	0.28	0.2	0.25	Composite core material	PFM
109	Male	17/18	5	Adequate					2-3 mm	Fiber post	Anterior	Single	17.2	6.3	Adequate	2\3	9.7	1.3	1.1	0.8	0	0.26	0.27	0.2	Composite core material	PFM
110	Male	17/18	3	Less than adequate		Yes			1-2 mm	Fiber post	Anterior	Single	15.7	5.5	Adequate	2\3	9.9	1.6	1.2	0.8	0	0.29	0.26	0.19	Composite core material	All ceramic
111	Male	17/18	2	Less than adequate		Yes			3-4 mm	Fiber post	Molar	Mesial	12.5	5.4	Adequate	2\3	7.4	1.6	1.3	0.8	0	0.3	0.3	0.25	Composite core material	All ceramic
112	Male	17/18	2	Less than adequate	Yes				1-2 mm	Fiber post	Molar	Distal	11.6	6.1	Voids - not taper	2\3	5.5	1.5	1.3	1	0	0.27	0.28	0.2	Composite core material	PFM
113	Male	17/18	4	Adequate					4-5 mm	Custom Made	Anterior	Single	17.3	6.5	Voids - not taper	1\3	10	1.3	1.2	0.6	0	0.2	0.25	0.15	Custom post	All ceramic
114	Male	17/18	2	Adequate					3-4 mm	Custom Made	Anterior	Single	17.6	4.8	Adequate	2\3	11.7	1.5	1.2	0.8	0.3	0.25	0.2	0.2	Custom post	All ceramic
115	Male	17/18	3	Less than adequate	Yes				None	Fiber post	Anterior	Single	20	6	Short - not taper	2\3	10.1	1.4	1	0.7	0	0.2	0.18	0.16	Custom post	PFM
116	Male	17/18	4	Adequate					1-2 mm	Fiber post	Molar	Distal	12.2	4.3	Adequate	2\3	6.5	1.5	1	0.9	0	0.3	0.2	0.2	Composite core material	All ceramic
117	Male	17/18	4	Less than adequate		Yes			1-2 mm	Fiber post	Molar	Distal	16.5	5.5	Voids	2\3	10.8	1.5	1.3	0.7	0	0.3	0.3	0.17	Composite core material	PFM
118	Male	17/18	4	Less than adequate		Yes			1-2 mm	Fiber post	Anterior	Single	16.6	5.7	Adequate	2\3	10.1	1.7	1.2	0.9	0	0.26	0.2	0.18	Composite core material	All ceramic
119	Male	17/18	5	Adequate					2-3 mm	Fiber post	Premolar	Single	14.8	7.5	Adequate	2\3	7	1.7	1.4	0.9	0	0.37	0.35	0.27	Composite core material	PFM
120	Male	17/18	3	Adequate					1-2 mm	Fiber post	Molar	Palatal	13	3	Adequate	2\3	8.9	1	0.8	0.7	0.1	0.3	0.3	0.3	Composite core material	PFM
121	Male	17/18	3	Less than adequate		Yes			1-2 mm	Fiber post	Premolar	Single	15.1	6.1	Adequate	2\3	8.9	1.8	1.4	0.8	0	0.36	0.3	0.2	Composite core material	All ceramic
122	Male	17/18	4	Less than adequate	Yes	Yes			3-4 mm	Fiber post	Premolar	Single	14.5	4.7	Short	2\3	8.7	1.2	1	0.8	0.1	0.24	0.2	0.2	Composite core material	PFM
123	Male	17/18	5	Less than adequate		Yes			3-4 mm	Fiber post	Anterior	Single	14.4	6.6	Adequate	2\3	7.9	1.7	1.2	0.8	0	0.3	0.26	0.2	Composite core material	All ceramic
124	Male	17/18	5	Adequate					1-2 mm	Custom Made	Anterior	Single	14.8	6.3	Voids	2\3	7.1	1.7	1.4	1.1	0	0.3	0.25	0.2	Custom post	All ceramic
125	Male	17/18	3	Adequate					3-4 mm	Custom Made	Anterior	Single	15.9	7.1	Adequate	2\3	7.7	2.4	1.6	0.8	0.4	0.3	0.26	0.1	Custom post	All ceramic
126	Male	17/18	2	Less than adequate		Yes			1-2 mm	Fiber post	Premolar	Palatal	12	5.7	Voids - Short	2\3	5	1.3	1.2	0.8	0	0.3	0.3	0.2	Composite core material	PFM
127	Male	17/18	1	Less than adequate		Yes			1-2 mm	Fiber post	Premolar	Single	13.9	6.7	Adequate	2\3	6.6	1.8	1.3	1	0.1	0.3	0.26	0.2	Composite core material	All ceramic
128	Male	17/18	3	Less than adequate		Yes			3-4 mm	Custom Made	Anterior	Single	14.5	3.1	Adequate	2\3	11.1	3	2.3	1.4	0.6	0.5	0.4	0.3	Custom post	All ceramic
129	Male	17/18	2	Adequate					1-2 mm	Fiber post	Molar	Distal	11.6	6	Voids	2\3	4.1	1.1	1	0.9	0	0.25	0.25	0.25	Composite core material	All ceramic
130	Male	17/18	5	Less than adequate		Yes			1-2 mm	Custom Made	Premolar	Palatal	11.1	4.7	Adequate	2\3	7	1.9	1.3	0.8	0.7	0.4	0.37	0.28	Custom post	All ceramic
131	Male	17/18	2	Less than adequate		Yes			1-2 mm	Fiber post	Molar	Palatal	15.8	3.8	Adequate	2\3	10.8	1.6	1.4	0.8	0	0.29	0.29	0.16	Composite core material	PFM
132	Male	17/18	6	Less than adequate		Yes			1-2 mm	Fiber post	Anterior	Single	15.6	6.6	Adequate	2\3	8.6	1.4	1.2	0.8	0	0.29	0.28	0.2	Composite core material	PFM
133	Male	17/18	2	Less than adequate		Yes			1-2 mm	Fiber post	Anterior	Single	16.4	6	Voids - short	2\3	7.3	1.4	1.2	1	0	0.2	0.18	0.15	Composite core material	PFM
134	Male	17/18	1	Adequate					2-3 mm	Fiber post	Anterior	Single	15	4.6	Adequate	2\3	10.2	1.6	1.3	0.7	0	0.39	0.3	0.2	Composite core material	PFM
135	Male	17/18	2	Adequate					1-2 mm	Fiber post	Premolar	Single	14.6	6.5	Adequate	2\3	7.6	1	0.7	0.6	0.3	0.2	0.16	0.16	Composite core material	PFM
136	Male	17/18	3	Adequate					1-2 mm	Fiber post	Molar	Distal	14.2	3.4	Adequate	2\3	9.9	1.9	0.8	0.7	0	0.35	0.2	0.2	Composite core material	PFM
137	Male	17/18	2	Adequate					1-2 mm	Fiber post	Premolar	Single	12.5	4.5	Voids	2\3	7.6	0.9	0.7	0.6	0	0.16	0.17	0.2	Composite core material	All ceramic
138	Male	17/18	3	Adequate					None	Fiber post	Molar	Distal	15.1	5.2	Adequate	2\3	10.3	2	1.5	0.9	0	0.36	0.27	0.2	Composite core material	PFM
139	Male	17/18	2	Less than adequate		Yes			2-3 mm	Fiber post	Premolar	Single	14.7	4.7	Adequate	2\3	8.9	1.5	1.2	0.9	0	0.28	0.28	0.2	Composite core material	PFM
140	Male	17/18	4	Adequate					1-2 mm	Custom Made	Premolar	Single	18.3	6.2	Adequate	1\3	9.7	1.9	1.4	0.8	0.4	0.38	0.3	0.2	Custom post	PFM
141	Male	17/18	2	Less than adequate		Yes			1-2 mm	Fiber post	Molar	Palatal	13.7	3.8	Adequate	2\3	8.3	1.5	1.3	0.8	0	0.38	0.38	0.25	Composite core material	All ceramic
142	Male	17/18	3	Less than adequate		Yes			2-3 mm	Fiber post	Anterior	Single	15.5	11.1	Adequate	2\3	3.5	1.9	1.8	1.4	0.2	0.3	0.3	0.27	Composite core material	All ceramic
143	Male	17/18	6	Less than adequate		Yes			4-5 mm	Fiber post	Anterior	Single	20.7	6.4	Adequate	1\3	11.6	1.9	1.6	1	1.6	0.29	0.28	0.2	Composite core material	PFM
144	Male	17/18	2	Less than adequate		Yes			1-2 mm	Fiber post	Premolar	Palatal	12.8	8.2	Adequate	2\3	2.7	1.5	1.1	1	0	0.3	0.25	0.25	Composite core material	PFM
145	Male	17/18	2	Less than adequate		Yes			1-2 mm	Fiber post	Anterior	Single	17.3	6.5	Adequate	2\3	9.1	1.3	1.3	0.9	0	0.2	0.2	0.18	Composite core material	PFM
146	Male	17/18	2	Less than adequate		Yes			2-3 mm	Fiber post	Molar	Distal	11.8	6.6	Voids - not taper	2\3	4.4	2.8	2.4	1.4	0.1	0.1	0.1	0.09	Composite core material	PFM
147	Male	17/18	2	Less than adequate		Yes			1-2 mm	Fiber post	Premolar	Single	15.3	7.1	Adequate	2\3	7.9	1.1	1	0.6	0	0.2	0.25	0.15	Composite core material	PFM
148	Male	17/18	4	Less than adequate		Yes			1-2 mm	Fiber post	Molar	Palatal	13.9	5.5	Adequate	2\3	7	1.8	1.6	1.2	0	0.26	0.26	0.2	Composite core material	PFM
149	Male	17/18	2	Adequate					3-4 mm	Custom Made	Premolar	Single	14.9	5	Short	2\3	6	1.6	1.3	0.9	2	0.3	0.29	0.2	Custom post	PFM
150	Male	17/18	2	Adequate					2-3 mm	Custom Made	Anterior	Single	19	8.7	Adequate	2\3	8.8	2.3	1.8	1.1	0.4	0.3	0.28	0.18	Custom post	All ceramic
151	Female	17/18	3	Adequate					1-2 mm	Fiber post	Anterior	Single	14.3	5	Adequate	2\3	8.3	1.1	0.8	0.6	0	0.2	0.2	0.18	Composite core material	All ceramic
152	Female	17/18	5	Less than adequate		Yes			1-2 mm	Fiber post	Anterior	Single	17	7.5	Adequate	2\3	6.8	1.6	1.2	0.8	0	0.28	0.2	0.16	Composite core material	All ceramic
153	Female	17/18	3	Less than adequate		Yes			1-2 mm	Fiber post	Premolar	Single	11.7	3.1	Short	2\3	6.9	1.8	1.4	0.9	0	0.35	0.35	0.25	Composite core material	PFM
154	Female	17/18	2	Adequate					3-4 mm	Fiber post	Molar	Distal	16.1	4.8	Adequate	2\3	10.5	1.5	1	0.7	0.2	0.3	0.29	0.2	Composite core material	PFM
155	Female	17/18	3	Adequate					1-2 mm	Custom Made	Premolar	Single	13.1	4.4	Adequate	2\3	7.3	1.6	1.1	0.8	0	0.3	0.2	0.2	Custom post	All ceramic
156	Female	17/18	4	Adequate					1-2 mm	Fiber post	Premolar	Palatal	12.4	3.4	Adequate	2\3	8	1.2	1.1	0.8	0	0.25	0.26	0.2	Composite core material	PFM
157	Female	17/18	3	Adequate					2-3 mm	Fiber post	Premolar	Single	17.3	6.4	Voids	1\3	9.5	1.8	1.5	0.9	0	0.3	0.26	0.16	Composite core material	All ceramic
158	Female	17/18	3	Adequate					4-5 mm	Fiber post	Anterior	Single	13.8	9.8	Over instrumentation	2\3	3.5	1.7	1.7	1.5	0	0.26	0.26	0.2	Composite core material	All ceramic
159	Female	17/18	5	Adequate					2-3 mm	Fiber post	Premolar	Single	14.6	6.6	Adequate	2\3	7.3	1.5	1.2	0.8	0	0.3	0.3	0.2	Composite core material	PFM
160	Female	17/18	3	Adequate					1-2 mm	Fiber post	Anterior	Single	5.3	7.3	Adequate	2\3	6.4	1.4	1.3	1.1	0	0.26	0.28	0.25	Composite core material	All ceramic
161	Female	17/18	4	Adequate					1-2 mm	Custom Made	Anterior	Single	19	7.5	Adequate	1\3	9.7	1.5	1.5	1	0.9	0.2	0.29	0.2	Custom post	All ceramic
162	Female	17/18	3	Adequate					1-2 mm	Fiber post	Molar	Distal	13.2	5.5	Adequate	2\3	7.5	1.5	1.1	0.7	0	0.3	0.29	0.3	Composite core material	PFM
163	Female	17/18	3	Adequate					2-3 mm	Fiber post	Premolar	Single	11.7	4.4	Adequate	2\3	7	1.3	1.3	0.8	0	0.28	0.37	0.25	Composite core material	All ceramic
164	Female	17/18	3	Adequate					2-3 mm	Fiber post	Premolar	Single	12.6	4.1	Adequate	2\3	7.5	1.3	1.3	1	0.4	0.26	0.3	0.27	Composite core material	PFM
165	Female	17/18	3	Adequate					1-2 mm	Custom Made	Premolar	Single	13.7	5.7	Adequate	1\3	5.7	1.4	1.2	1	1	0.2	0.2	0.2	Custom post	PFM
166	Female	17/18	2	Adequate					1-2 mm	Fiber post	Premolar	Single	12.9	4.6	Adequate	2\3	7.4	1.3	0.9	0.7	0	0.2	0.18	0.17	Composite core material	PFM
167	Female	17/18	5	Adequate					4-5 mm	Fiber post	Premolar	Single	16.6	9.8	Adequate	2\3	6.9	1.8	1	0.8	0	0.3	0.18	0.16	Composite core material	PFM
168	Female	17/18	2	Less than adequate			Yes		1-2 mm	Fiber post	Anterior	Single	15.1	4.7	Adequate	2\3	9.1	2	1.2	1	0	0.28	0.2	0.2	Composite core material	All ceramic
169	Female	17/18	1	Adequate					1-2 mm	Fiber post	Premolar	Single	12.7	4.5	Adequate	1\3	6.9	1.4	1.2	0.8	0.4	0.25	0.2	0.17	Composite core material	PFM
170	Female	17/18	3	Adequate					1-2 mm	Custom Made	Premolar	Single	14.4	5.9	Adequate	2\3	8.4	2.1	1.5	0.7	0	0.38	0.3	0.15	Custom post	Composite
171	Female	17/18	1	Adequate					1-2 mm	Custom Made	Molar	Distal	12.2	5.9	Voids	2\3	5.6	1.2	0.7	0.6	0.7	0.3	0.2	0.2	Custom post	PFM
172	Female	17/18	3	Less than adequate		Yes			None	Custom Made	Premolar	Single	15	4.3	Adequate	2\3	8.8	1.8	1.5	0.7	0.2	0.3	0.3	0.1	Custom post	PFM
173	Female	17/18	3	Less than adequate		Yes			1-2 mm	Fiber post	Premolar	Palatal	15.5	4.5	Adequate	2\3	10.3	1	0.8	0.5	0	0.25	0.2	0.2	Composite core material	Composite
174	Female	17/18	2	Less than adequate		Yes			1-2 mm	Fiber post	Anterior	Single	12.3	4	Adequate	1\1	8	1.6	1.5	0.9	0	0.32	0.3	0.2	Composite core material	PFM
175	Female	17/18	2	Adequate					1-2 mm	Fiber post	Anterior	Single	12.9	3.4	Adequate	2\3	8	1.6	1.1	0.7	0	0.3	0.27	0.2	Composite core material	All ceramic
176	Female	17/18	2	Less than adequate	Yes				1-2 mm	Fiber post	Premolar	Palatal	14.7	6.5	Adequate	2\3	6.1	1.5	1	0.7	0	0.3	0.25	0.2	Composite core material	All ceramic
177	Female	17/18	3	Adequate					1-2 mm	Fiber post	Anterior	Single	16	3.5	Adequate	2\3	9.5	1.8	1.1	0.9	2	0.2	0.16	0.18	Composite core material	All ceramic
178	Female	17/18	2	Less than adequate	Yes				1-2 mm	Fiber post	Molar	Distal	14	5.2	Adequate	2\3	8	1.3	1.1	0.7	0	0.27	0.3	0.2	Composite core material	All ceramic
179	Female	17/18	1	Adequate					None	Custom Made	Anterior	Single	17.7	4.3	Adequate	1\3	11.4	1.7	1.3	1	1.1	0.3	0.27	0.2	Custom post	All ceramic
180	Female	17/18	2	Adequate					2-3 mm	Fiber post	Anterior	Single	15.5	7.2	Adequate	2\3	7.3	1.6	1.2	0.8	0	0.3	0.25	0.19	Composite core material	All ceramic
181	Female	17/18	2	Adequate					None	Fiber post	Premolar	Single	15.1	8.1	Adequate	1\1	6.2	1.2	1	0.9	0	0.2	0.2	0.2	Composite core material	All ceramic
182	Female	17/18	1	Adequate					4-5 mm	Fiber post	Premolar	Single	15.6	5.9	Voids	2\3	9.4	1.4	1.1	1	0	0.29	0.25	0.27	Composite core material	PFM
183	Female	17/18	3	Less than adequate	Yes				None	Fiber post	Molar	Distal	14.7	5.5	Adequate	2\3	5.5	1.3	1.1	0.8	1.2	0.2	0.22	0.18	Composite core material	All ceramic
184	Female	17/18	1	Adequate					1-2 mm	Fiber post	Molar	Distal	11.9	4	Adequate	2\3	6.9	1.6	1	1	0	0.3	0.2	0.3	Composite core material	PFM
185	Female	17/18	2	Less than adequate	Yes	Yes			1-2 mm	Fiber post	Premolar	Single	13.3	3.5	Short	2\3	8.7	1.4	1.2	0.8	0	0.28	0.3	0.25	Composite core material	All ceramic
186	Female	17/18	2	Less than adequate	Yes				None	Fiber post	Premolar	Single	14.3	6.1	Adequate	2\3	7.2	1.4	0.8	0.6	0	0.2	0.17	0.16	Composite core material	PFM
187	Female	17/18	4	Less than adequate	Yes				None	Fiber post	Anterior	Single	12.8	5.3	Voids	2\3	7.3	1.2	1	0.7	0	0.29	0.26	0.2	Composite core material	All ceramic
188	Female	17/18	3	Less than adequate	Yes				2-3 mm	Fiber post	Anterior	Single	14	4.6	Adequate	2\3	8.2	2.2	1.8	1	0	0.39	0.3	0.2	Composite core material	All ceramic
189	Female	17/18	6	Adequate					3-4 mm	Fiber post	Anterior	Single	17.1	4.9	Adequate	2\3	11.5	1.9	1.7	1.1	0	0.3	0.3	0.25	Composite core material	PFM
190	Female	17/18	3	Adequate					1-2 mm	Fiber post	Molar	Distal	13.2	4.4	Overfilled Obturation - Voids - Not taper	1\1	8.5	1.5	1.4	1.1	0	0.3	0.3	0.25	Composite core material	PFM
191	Female	17/18	3	Adequate	Yes				1-2 mm	Fiber post	Molar	Distal	12.1	3.6	Adequate	2\3	7.9	1.2	1	0.8	0	0.26	0.28	0.3	Composite core material	PFM
192	Female	17/18	6	Less than adequate	Yes				2-3 mm	Fiber post	Anterior	Single	19.4	5.2	Voids	2\3	13.6	1.6	1.1	0.7	0	0.3	0.25	0.2	Composite core material	All ceramic
193	Female	17/18	5	Adequate					1-2 mm	Custom Made	Molar	Distal	10	3.8	Voids - over filled	2\3	5.2	1.1	0.9	0.7	1	0.2	0.2	0.18	Custom post	PFM
194	Female	17/18	5	Adequate					1-2 mm	Fiber post	Anterior	Single	13.6	5.6	Voids	2\3	8	1.9	1.2	0.8	0	0.47	0.3	0.26	Composite core material	All ceramic
195	Female	17/18	3	Less than adequate		Yes			1-2 mm	Fiber post	Premolar	Single	12.2	3.8	Adequate	2\3	5.9	1.2	1.2	0.8	0.8	0.26	0.3	0.2	Composite core material	All ceramic
196	Female	17/18	2	Adequate					2-3 mm	Fiber post	Premolar	Single	12.9	5.8	Voids	2\3	6.3	1.5	1	0.8	0	0.26	0.2	0.19	Composite core material	PFM
197	Female	17/18	4	Less than adequate					2-3 mm	Fiber post	Molar	Distal	11.3	1.5	Adequate	2\3	9.4	1.3	1	0.7	0	0.2	0.18	0.1	Composite core material	PFM
198	Female	17/18	2	Adequate					1-2 mm	Fiber post	Molar	Distal	15.2	4.7	Voids	2\3	9.8	2.2	1.6	0.9	0	0.4	0.3	0.2	Composite core material	PFM
199	Female	17/18	3	Less than adequate	Yes				3-4 mm	Fiber post	Anterior	Single	15.5	4.5	Adequate	2\3	10.1	1.8	1.3	0.7	0	0.3	0.28	0.2	Composite core material	Composite
200	Female	17/18	2	Adequate					None	Custom Made	Premolar	Single	13.4	4	Adequate	2\3	8.8	1.5	1.3	0.7	0.7	0.3	0.3	0.25	Custom post	PFM
